# Supplementary material for: Single-Cell Analysis of Circulating Tumor Cells from Patients with Colorectal Cancer Captured with a Dielectrophoresis-Based Micropore System
Source: Biomedicines. 2023 Jan 13;11(1):203. doi: 10.3390/biomedicines11010203 (PMC9855761; doi:10.3390/biomedicines11010203)
Supplement: Supplementary file 1 [file biomedicines-11-00203-s001.zip]

Archive with 1 entries (1 files):
- biomedicines-2108658-supplementary.pdf
